# Supplementary material for: Temperature Change between Neighboring Days Contributes to Years of Life Lost per Death from Respiratory Disease: A Multicounty Analysis in Central China
Source: Int J Environ Res Public Health. 2022 May 12;19(10):5871. doi: 10.3390/ijerph19105871 (PMC9141323; doi:10.3390/ijerph19105871)
Supplement: Supplementary file 1 [file ijerph-19-05871-s001.zip]

Archive with 1 entries (1 files):
- ijerph-1657961-supplementary.pdf
